# Supplementary material for: Purification and properties of glyceraldehyde-3-phosphate dehydrogenase from the skeletal muscle of the hibernating ground squirrel, Ictidomys tridecemlineatus
Source: PeerJ. 2014 Oct 28;2:e634. doi: 10.7717/peerj.634 (PMC4217184; doi:10.7717/peerj.634)
Supplement: Data S1 — This excel file represents all of the raw data for the present study on the properties of skeletal muscle GAPDH during mammalian hibernation. [file peerj-02-634-s003.xlsx]

## Sheet: GAPDH Kinetics 5C
	GAPDH Kinetics 5C
					NAD Km					1,3BPG Km			GAP oxidizing direction				1,3BPG reducing direction
	GAP Km													Vmax (U/mg)				Vmax (U/mg)
		EC	LT			EC	LT			EC	LT			ACR	LH			ACR	LH
		Km	Km			Km	Km			Km	Km			43.8163	9.12339			23.0389	9.39332
		0.4471	0.7655			0.7007	0.6709			0.2807	0.2839			30.1484	9.12339			20.7845	24.1208
		0.4137	0.4366			1.782	0.4241			0.1635	0.2144			25.1943	17.5681			26.2049	24.3342
		0.477	0.5542			1.49	0.5321			0.2342	0.353			19.8021	13.4422			38.2403	19.9692
			0.4017			1.32	0.2856				0.2582				12.5501			31.7102	20.2108
			0.4652				0.4282								10.2288			46.6502	11.8406
															8.69923			37.0671	12.1337
															11.6452				19.6324
	average	0.445933	0.52464		average	1.32317	0.46818		average	0.226133	0.277375				10.3162				17.0771
	SD	0.0316661	0.146019		SD	0.456741	0.143229		SD	0.0590149	0.0580093				11.0283				19.6632
	SEM	0.0182824	0.0653015		SEM	0.22837	0.0640539		SEM	0.0340723	0.0290047		average	29.7403	11.3725		average	31.9566	17.8375
	%SEM	4.09982	12.4469		%SEM	22.6405	13.6815		%SEM	15.0673	10.4568		SD	10.2913	2.66534		SD	9.30043	5.15102
													SEM	5.14565	0.888445		SEM	3.51523	1.71701
	TTEST	0.302507				TTEST	0.0287385		TTEST	0.310503			%SEM	17.3019	7.81223		%SEM	11	9.62581
													TTEST	0.035716			TTEST	0.00580359

## Sheet: GAPDH Kinetics 36C
		GAPDH Kinetics (36C)
												GAP Oxidation Direction				1,3BPG Reducing Direction
		Km GAP					Km 1,3BPG					Vmax (U/mg)				Vmax (U/mg)
			EC	LT				EC	LT			ACR	LH			ACR	LH
			Km	Km				Km	Km			189.823	51.6452			150.177	166.272
			1.725	1.942				0.273	0.1844			142.827	51.6452			143.392	170.463
			1.33	1.729				0.2446	0.2248			147.42	43.4961			171.095	156.401
			1.228	1.916				0.194	0.2253			103.816	45.527			156.325	171.491
				0.9808					0.3089				49.3059			152.297
				0.8788									60.3599
													50.9254
		average	1.42767	1.48932			average	0.2372	0.23585		average	145.972	50.415		average	154.657	166.157
		SD	0.2625	0.518592			SD	0.0400165	0.0523349		SD	35.1759	5.40342		SD	10.3143	6.88436
		SEM	0.151555	0.231921			SEM	0.0231035	0.0261674		SEM	17.588	2.0423		SEM	4.61271	3.44218
		%SEM	10.6155	15.5723			%SEM	9.74011	11.0949		%SEM	12.0489	4.05098		%SEM	2.98254	2.07164
		TTEST ACR vs LH1		0.831316			TTEST	0.970656			TTEST	0.0116353			TTEST	0.0867088

## Sheet: Tm
		GAPDH Tm Values
			ACR			LH
			No Effector			No Effector
			54.7038			56.45
			54.4777			56.62
			54.8452			55.87
						56.05
		average	54.6756			55.6
		SD	0.185351			55.77
		SEM	0.107013		average	56.06
		%SEM	0.195723		SD	0.3994
					SEM	0.1997
					%SEM	0.356225

## Sheet: Arrhenius Data
	GAPDH Arrhenius
	Activity (U/mg)
	5C	10C	15C	20C	25C	30C	35C
	38.2403	26.4876	43.4205	42.4452	63.8728	92.2968	111.873
	31.7102	35.3216	43.1237	61.0177	63.9364	97.2438	171.095
	46.6502	47.9788	55.6608	53.8375	72.8622	96.3251	156.325
	37.0671	24.3322	50.0353	50	60.2756	127.35	152.297
	38.417	33.53	48.0601	51.8251	65.2367	103.304	147.898
	6.18113	10.742	5.98793	7.74308	5.36381	16.174	25.3397
	3.09056	5.37101	2.99397	3.87154	2.68191	8.08698	12.6698
	8.04479	16.0185	6.22964	7.4704	4.11104	7.82834	8.56664
	Activity (U/mg)
	5C	10C	15C	20C	25C	30C	35C
	11.8406	18.91	10.9486	19.4087	98.9974	70.2571	166.272
	12.1337	19.7841	24.0771	35.0386	86.7352	131.105	160.283
	19.6324	20.2159	22.8483	29.0488	96.1954	100.848	91.3111
	17.0771	16.7095	23.9717	28.072	104.576	121.105	61.1311
	19.6632	19.6941	23.8946	39.4087	110.386	68.2776	105.27
	16.0694	19.0627	21.1481	30.1954	99.3779	98.3188	116.853
	3.87294	1.3973	5.72311	7.5914	8.92046	28.6815	45.3319
	1.73203	0.624891	2.55945	3.39498	3.98935	12.8268	20.273
	10.7784	3.27808	12.1025	11.2434	4.01433	13.0461	17.3491

## Sheet: Thermal Stability
		Thermal Stability of 13LGS Skeletal Muscle GAPDH
		23	35	45	55
		ACR
		Vmax @ different temperatures (mU)
		23	35C	45C	55C
		2.281	1.789	0.3778	0
		2.897	2.488	0.3646	0.018
		2.731	2.419	0.3389	0.042
		2.718	2.166	0.3205	0.026
	Average	2.65675	2.2155	0.35045	0.0215
	SD	0.263422	0.316239	0.0256817	0.0174642
	SEM	0.131711	0.158119	0.0128409	0.00873212
	%SEM	4.95759	7.13696	3.6641	40.6145
		ACR
		Percent of activity at RT (22)
		23	35C	45C	55C
		100	78.4305	16.5629	0
		100	85.8819	12.5854	0.621332
		100	88.5756	12.4094	1.5379
		100	79.6909	11.7918	0.956586
	average	100	83.1448	13.3374	0.778954
	SD	0	4.86961	2.17712	0.642693
	SEM	0	2.4348	1.08856	0.321347
	%SEM	0	2.92839	8.16175	41.2536
		Late Hibernator
		Vmax @ different temperatures (mU)
		22C (RT)	35C	45C	55C	65C
		1.422	1.617	1.944	0.027
		2.527	1.865	1.504	0.03
		2.733	1.944	1.435	0.055
		3.472		1.976	0.024
	average	2.5385	1.80867	1.71475	0.034	#DIV/0!
	SD	0.847734	0.170623	0.284888	0.0142127	#DIV/0!
	SEM	0.423867	0.0985094	0.142444	0.00710634	#DIV/0!
	%SEM	16.6975	5.44652	8.30697	20.901	#DIV/0!
		22	35	45	55	65
		Late Hibernator
		Percent of activity at RT (22)
		22C (RT)	35C	45C	55C	65C
		100	113.713		1.89873	0
		100	73.8029	59.5172	1.18718	0
		100	71.1306	52.5064	2.01244	0
		100		56.9124	0.691244	0
	average	100	86.2155	56.312	1.4474	0
	SD	0	23.851	3.54376	0.622484	0
	SEM	0	13.7704	2.04599	0.311242	0
	%SEM	0	15.9721	3.63331	21.5035	#DIV/0!
		TTEST ACR 22 and 35		0.00617958
		TTEST ACR 22 and 45		4.36806e-06
		TTEST ACR 22 and 55		7.49141e-08
		TTEST LH 22 and 35		0.422257
		TTEST LH 22 and 45		0.00218604
		TTEST LH 22 and 55		6.94618e-08

## Sheet: ProQ
			GAPDH ProQ
						Average	SD	SEM	%SEM	TTEST
			ECL	Coom	ECL/Coom	1.03589	0.104189	0.0601538	5.80695	0.078696
		ACR	1	1	1
		ACR	1.1448	1.1995	0.954395
		ACR	1.17753	1.02103	1.15328
		LH	1.38207	1.18299	1.16828	1.23739	0.0444594	0.0256686	2.07442
		LH	0.938371	0.778116	1.20595
		LH	0.82106	0.647101	1.26883

## Sheet: P-Ser WB
		13LGS ACR vs LH GAPDH Phospho-serine WB after blue and phenyl agarose purification
		ECL	Cooma	ECL coo	Avg	Stdev	SEM	%SEM
	ACR	1	1	1	1.05272	0.161086	0.0805429	7.65093
	ACR	1.30758	1.06	1.23356
	ACR	1.01706	1.1	0.924602
	Late Hib	0.769671	0.653566	1.17765	1.10358	0.290824	0.145412	13.1765
	Late Hib	0.843921	0.625033	1.3502
	Late Hib	0.485385	0.62	0.782879
		TTEST	0.807586

## Sheet: P-Thre WB
		13LGS ACR vs LH GAPDH Phospho-threonine WB after blue and phenyl agarose purification
		ECL	Cooma	ECL coo	Avg	Stdev	SEM	%SEM
	ACR	1	1	1	1.26185	0.279877	0.139939	11.0899
	ACR	1.01448	0.82562	1.22875
	ACR	1.14139	0.733162	1.55681
	Late Hib	1.1522	0.823593	1.39899	1.34378	0.343301	0.17165	12.7737
	Late Hib	0.977737	1.16018	0.842746
	Late Hib	0.865884	0.555325	1.55924
	Late Hib	1.16987	0.743184	1.57413
		TTEST	0.742634

## Sheet: P-Tyr WB
			GAPDH P-Tyr WB
			ECL	Coom	ECL/Coom	average	SD	SEM	%SEM	TTEST
			1	1	1	1.07168	0.10399	0.0600389	5.6023	0.0317347
			0.897648	1.00673	1.19095
			0.573003	1.21473	1.0241
			0.374411	0.59532
			0.253105	0.689053	0.755583	0.815956	0.0563693	0.0325448	3.98855
			0.539863	0.617986	0.867209
			0.541809	0.697329	0.825076
			0.761349	0.697329

## Sheet: Pan-Acetyl WB
		13LGS ACR vs LH GAPDH pan-acetyl WB after blue and phenyl agarose purification
		ECL	Cooma	ECL coo	Avg	Stdev	SEM	%SEM
	ACR	1	1	1	0.843948	0.135942	0.0679711	8.05394
	ACR	1	1.28102	0.780627
	ACR	1.12	1.49091	0.751218
	Late Hib	0.46	1.01	0.455446	0.637843	0.162467	0.0812337	12.7357
	Late Hib	0.62	0.897197	0.691041
	Late Hib	0.8	1.04297	0.767042
		TTEST	0.169456

[truncated: 2 more sheets: Lys-Methyl WB, Incubations]
